# Supplementary material for: An Automated Hardware-in-Loop Testbed for Evaluating Hemorrhagic Shock Resuscitation Controllers
Source: Bioengineering (Basel). 2022 Aug 7;9(8):373. doi: 10.3390/bioengineering9080373 (PMC9405047; doi:10.3390/bioengineering9080373)
Supplement: Supplementary file 1 [file bioengineering-09-00373-s001.zip]

Archive with 1 entries (1 files):
- bioengineering-1827628-SI.pdf
